# Supplementary material for: Salt responsive alternative splicing of a RING finger E3 ligase modulates the salt stress tolerance by fine-tuning the balance of COP9 signalosome subunit 5A
Source: PLoS Genet. 2021 Nov 16;17(11):e1009898. doi: 10.1371/journal.pgen.1009898 (PMC8631661; doi:10.1371/journal.pgen.1009898)
Supplement: S1 Table — (XLSX) [file pgen.1009898.s009.xlsx]

## Sheet: Sheet1
Tracking_id	tracking_pos	ref_gene	WT	35S::SRAS6.1	log2(fold_change)	p-val	q-val	track	entrez_id	uniprot_id	ref_pos	symbol	gene_type	description
XLOC_000411	1:2984881-2986130	AT1G09240	2.15513	7.83248	1.86169	5e-05	0.00985054	up	837444	O80483	1:2984881-2986130	NAS3	protein_coding	Encodes a nicotianamine synthase
XLOC_000516	1:3749510-3750035	AT1G11185	3.12994	7.44163	1.24948	0.04265	0.649492	up	5007682	-	1:3749510-3750035	SORF2	ncRNA	Has been identified as a translated small open reading frame by ribosome profiling.
XLOC_000936	1:6489247-6494631	AT1G18830	0.188838	0.705419	1.90133	0.0001	0.0172619	up	838464	F4ICD9	1:6489309-6494218	SEC31A	protein_coding	Transport protein SEC31-like protein SEC31B
XLOC_001465	1:10244966-10245572	AT1G29290	2.89396	7.11321	1.29746	0.0007	0.0720881	up	839803	Q52K95	1:10244966-10245572	-	protein_coding	B-cell lymphoma 6 protein
XLOC_001545	1:10824761-10826293	AT1G30560	0.154581	0.676105	2.12888	0.01015	0.347111	up	839936	Q9SA71	1:10824761-10826293	ATG3PP3	protein_coding	putative glycerol-3-phosphate transporter 3
XLOC_001555	1:10898172-10899912	AT1G30720	7.03653	14.9047	1.08283	5e-05	0.00985054	up	839952	Q9SA87	1:10898172-10899912	ATBBE10	protein_coding	FAD-binding Berberine family protein
XLOC_001556	1:10900854-10902534	AT1G30730	2.82544	5.9087	1.06436	5e-05	0.00985054	up	839953	Q9SA88	1:10900854-10902534	ATBBE11	protein_coding	FAD-binding and BBE domain-containing protein
XLOC_002337	1:17986306-17989110	AT1G48640	0.659845	1.40298	1.08829	0.00635	0.272734	up	841286	Q9C733	1:17986358-17988991	-	protein_coding	Transmembrane amino acid transporter family protein
XLOC_002514	1:19292909-19293339	AT1G51913	0	1.17356	inf	0.00565	0.25411	up	5007791	Q1G3Z2	1:19292909-19293339	-	protein_coding	Transmembrane protein
XLOC_002574	1:19781368-19782219	AT1G53080	0.341484	1.09883	1.68607	0.0242	0.520314	up	841742	Q9LNN3	1:19781368-19782219	-	protein_coding	Legume lectin family protein
XLOC_002903	1:21707379-21708118	AT1G58420	0.299398	1.34207	2.16433	0.0213	0.488943	up	842211	Q9C647	1:21707379-21708118	-	protein_coding	Uncharacterized conserved protein UCP031279
XLOC_003108	1:23379665-23382989	AT1G63055	0.656211	2.58644	1.97873	0.0268	0.543548	up	2745845	Q5XVH67	1:23379665-23380669|1:23379665-23382989	-	protein_coding|protein_coding	Transmembrane protein
XLOC_003612	1:27141814-27144490	AT1G72140	2.53496	5.11608	1.01308	5e-05	0.00985054	up	843545	Q9C7U1	1:27141814-27144490	NPF5.12	protein_coding	Tonoplast localized pH dependent, low affinity nitrogen transporter.In shoots, expressed in leaf veins and mesophyll
XLOC_003701	1:27815797-27816468	AT1G73965	0.586767	1.71415	1.54664	0.0207	0.484113	up	843734	Q6NMF0	1:27815797-27816468	CLE13	protein_coding	protein CLAVATA3/ESR-related 13
XLOC_003768	1:28253836-28257040	AT1G75290	0.683372	1.75039	1.35693	0.016	0.428994	up	843866	B3LFB7|	1:28253890-28255173|1:28255495-28257040	-	protein_coding|protein_coding	Encodes a protein whose sequence is similar to an isoflavone reductase
XLOC_004269	1:1477414-1479237	AT1G05135	36.4538	76.5008	1.06941	5e-05	0.00985054	up	3766660	-	1:1477500-1478821	-	pseudogene	pseudo
XLOC_004306	1:1690264-1692126	AT1G05650	0.979958	2.1451	1.13025	0.00425	0.22072	up	837072	Q9SYK6	1:1690264-1692126	-	protein_coding	pectin lyase-like protein
XLOC_004383	1:2189928-2190659	AT1G07135	2.99008	6.69018	1.16186	0.0006	0.0643491	up	837224	Q9LMK6	1:2189928-2190659	-	protein_coding	glycine-rich protein
XLOC_004736	1:4631778-4633248	AT1G13520	0.619743	1.2901	1.05774	0.01565	0.423368	up	837912	Q6NNH1	1:4631778-4633248	-	protein_coding	hypothetical protein
XLOC_004829	1:5178512-5181515	AT1G15040	5.14303	10.9247	1.0869	0.02785	0.552277	up	838069	Q9M9Q1	1:5179887-5181389	GAT	protein_coding	Encodes a nitrogen regulated putative glutamine amidotransferase that represses shoot branching
XLOC_004903	1:5647549-5647813	AT1G16515	0	5.96266	inf	0.0277	0.551501	up	2745752	Q3EDB0	1:5647549-5647813	-	protein_coding	Transmembrane protein
XLOC_004904	1:5651370-5652883	AT1G16530	0.639738	1.62977	1.34912	0.03615	0.610606	up	838223	Q9SA51	1:5651370-5652883	ASL9,LBD3	protein_coding	ASYMMETRIC LEAVES 2-like 9
XLOC_005027	1:6623762-6626036	AT1G19200	2.50219	5.12015	1.03299	0.02575	0.537694	up	838503	F4IE21	1:6625020-6625856	-	protein_coding	hypothetical protein
XLOC_005153	1:7534154-7534789	AT1G21520	2.58342	5.82405	1.17274	0.0013	0.112202	up	838752	Q8GYE6	1:7534154-7534789	-	protein_coding	cyclin-dependent kinase
XLOC_005241	1:8196429-8198331	AT1G23110	4.02467	8.52218	1.08235	0.00985	0.342014	up	838919	Q6DSU0	1:8196447-8198331	-	protein_coding	fold protein
XLOC_005313	1:8593637-8596105	AT1G24260	2.62386	5.40179	1.04175	0.0006	0.0643491	up	839040	B4F7R9,O22456	1:8593637-8596105	2020-09-03	protein_coding	MADs box transcription factor SEPALLATA3
XLOC_005456	1:9648141-9649073	AT1G27730	3.61573	7.42397	1.0379	0.00025	0.0340695	up	839666	Q96289	1:9648141-9649073	STZ,ZAT10	protein_coding	zinc finger protein STZ/ZAT10
XLOC_006336	1:18123459-18124165	AT1G49000	1.74989	3.75824	1.1028	0.0068	0.282037	up	841322	Q9M9A2	1:18123459-18124165	-	protein_coding	transmembrane protein
XLOC_006601	1:20170715-20173949	AT1G54040	0.580678	1.3415	1.20803	0.00405	0.214012	up	841842	Q8RY71	1:20170715-20173949	ESP	protein_coding	Epithiospecifier protein, interacts with WRKY53. Involved in pathogen resistance and leaf senescence.
XLOC_006879	1:22271015-22280586	AT1G60450	1.61626	3.56899	1.14286	0.01155	0.369213	up	842340	Q4PSY4|O22693,W8QP66	1:22271226-22273214|1:22278975-22280586	ATGolS7	protein_coding|protein_coding	Predicted to encode a galactinol synthase
XLOC_006904	1:22395058-22395603	AT1G60830	0	2.34466	inf	0.00145	0.116806	up	842376	Q9C6C1	1:22395058-22395603	-	protein_coding	RNA-binding (RRM/RBD/RNP motifs) family protein
XLOC_007709	1:28508282-28515924	AT1G75940	27.4481	76.8609	1.48554	5e-05	0.00985054	up	843927	Q84WV2	1:28511168-28514284	ATA27,BGLU20	protein_coding	Encodes a protein similar to the BGL4 beta-glucosidase from Brassica napus.
XLOC_007729	1:28606402-28609149	AT1G76250	0.849903	1.85026	1.12236	0.0015	0.118207	up	843958	Q8GX25	1:28606450-28609128	-	protein_coding	Transmembrane protein
XLOC_007740	1:28678935-28681995	AT1G76430	0.387438	0.817196	1.07672	0.01325	0.396952	up	843976	Q0WRM8,Q9S735	1:28678935-28681995	PHT1;9,PHT1-9	protein_coding	putative inorganic phosphate transporter 1-9
XLOC_007972	1:6262614-6263037	-	1.77146	5.4844	1.6304	0.0138	0.402778	up	-	-	-	-	-	-
XLOC_008000	2:183940-184734	AT2G01422	0.609432	7.68748	3.65697	5e-05	0.00985054	up	10723131	-	2:183940-184734	-	ncRNA	other-RNA
XLOC_008187	2:1568284-1570271	AT2G04500	0.275836	0.708964	1.3619	0.005	0.240385	up	814991	Q6DR61	2:1568284-1570271	-	protein_coding	Cysteine/Histidine-rich C1 domain family protein
XLOC_008281	2:2330776-2331479	AT2G06002	1.36011	3.07649	1.17756	0.0098	0.340931	up	6241398	-	2:2330776-2331479	-	ncRNA	other-RNA
XLOC_008995	2:8078236-8079537	AT2G18620	0.685082	1.67255	1.2877	0.00445	0.226562	up	816377	Q9ZU77	2:8078288-8079360	-	protein_coding	Terpenoid synthases superfamily protein
XLOC_009524	2:11892088-11893772	AT2G27930	1.24404	2.83047	1.18601	0.0062	0.269484	up	817337	F4IHN4	2:11892369-11893488	-	protein_coding	PLATZ transcription factor family protein
XLOC_009683	2:13170871-13172021	AT2G30942	0.435284	1.57955	1.85949	0.03785	0.621101	up	2745572	F4IPU5	2:13170871-13172021	SSSPTB	protein_coding	Encodes a 56-amino acid polypeptide with low but significant similarity to human small subunit of serine palmitoyltransferase
XLOC_009755	2:13676488-13677231	AT2G32200	0.721875	2.48396	1.78282	0.04265	0.649492	up	817779	Q1PEX8	2:13676488-13677231	ATHCYSTM5	protein_coding	cysteine-rich/transmembrane domain A-like protein
XLOC_009772	2:13791887-13793177	AT2G32487	1.11456	2.92093	1.38995	0.02375	0.513074	up	5007918	F4ITR7	2:13791887-13793177	-	protein_coding	hypothetical protein
XLOC_009901	2:14596631-14597540	AT2G34655	1.02109	2.05026	1.0057	0.0163	0.433193	up	2745581	Q94BZ4	2:14596631-14597540	-	protein_coding	hypothetical protein
XLOC_009961	2:15005205-15005789	AT2G35700	1.73138	4.42227	1.35287	0.00345	0.197884	up	818139	Q9ZQP3	2:15005205-15005789	ATERF38	protein_coding	encodes a member of the DREB subfamily A-4 of ERF/AP2 transcription factor family.
XLOC_009976	2:15112084-15116776	AT2G35990	0.715045	1.66744	1.22153	0.01105	0.363811	up	818172	Q5BPS0	2:15112084-15116776	LOG2	protein_coding	cytokinin riboside 5'-monophosphate phosphoribohydrolase LOG2
XLOC_010257	2:17206510-17207698	AT2G41260	0.52962	1.66379	1.65145	0.0046	0.230318	up	818725	Q8L7T1	2:17206510-17207698	M17	protein_coding	late embryogenesis abundant protein M17
XLOC_010381	2:18070973-18071676	AT2G43535	44.2936	89.0376	1.00732	5e-05	0.00985054	up	818955	Q8RYE7	2:18070973-18071676	ATTI4	protein_coding	defensin-like protein 196
XLOC_010452	2:18495341-18496272	AT2G44840	0.436381	1.35473	1.63434	0.0119	0.37473	up	819093	Q8L9K1	2:18495341-18496272	ERF13	protein_coding	ethylene-responsive transcription factor 13
XLOC_010821	2:1352887-1359284	AT2G04066|AT2G04080	1.13032	2.67551	1.24308	0.00155	0.120574	up	814942	Q8S8A9|Q8GXM8	2:1352887-1353517|2:1357189-1359253	DTXL3	protein_coding|protein_coding	MATE efflux family protein|MATE efflux family protein
XLOC_010844	2:1547538-1549001	AT2G04460	1.95032	5.83346	1.58064	5e-05	0.00985054	up	814986	-	2:1547538-1548999	-	transposable_element	transposable_element_gene;
XLOC_011747	2:8981988-8982712	AT2G20870	0.197194	2.25134	3.5131	0.02295	0.506661	up	816620	A6QRC7,P47925	2:8981988-8982712	-	protein_coding	putative cell wall protein
XLOC_011875	2:9927714-9932319	AT2G23330	0.458794	0.950232	1.05043	0.002	0.139423	up	3768382	-	2:9927826-9932319	-	transposable_element	transposable_element_gene
XLOC_012187	2:12274711-12277245	AT2G28630	7.28665	16.0644	1.14054	5e-05	0.00985054	up	817412	Q9SIB2	2:12275319-12277245	KCS12	protein_coding	Encodes KCS12, a member of the 3-ketoacyl-CoA synthase family involved in the biosynthesis of VLCFA
XLOC_012352	2:13430637-13432065	AT2G31540	0.742089	1.85672	1.32309	0.00215	0.145406	up	817712	Q9SIQ3	2:13430637-13432065	-	protein_coding	GDSL-motif esterase/acyltransferase/lipase
XLOC_012577	2:15020492-15021556	AT2G35730	0.300507	1.71664	2.51412	0.01615	0.431739	up	818143	Q9ZQP5	2:15020492-15021556	ATHMP19	protein_coding	heavy-metal-associated domain-containing protein
XLOC_012790	2:16491143-16493151	AT2G39510	1.76457	3.9342	1.15676	0.00725	0.289441	up	818536	O80638	2:16491143-16493151	UMAMIT14	protein_coding	Encodes a plasma membrane-localized amino acid transporter likely involved in amino acid export in the developing seed
XLOC_013187	2:19264573-19266446	AT2G46880	0.490174	1.43588	1.55057	0.0004	0.0470779	up	819301	Q84LR6	2:19264573-19266446	PAP14	protein_coding	purple acid phosphatase 14
XLOC_013190	2:19286478-19287585	AT2G46940	0.883573	2.20333	1.31827	0.00545	0.248194	up	819308	F4IK44	2:19286658-19287581	-	protein_coding	fold protein
XLOC_013513	3:1749342-1749871	AT3G05858	1.19574	2.90758	1.28191	0.02595	0.537763	up	6240354	Q1G3M8	3:1749342-1749871	-	protein_coding	hypothetical protein
XLOC_013697	3:3050893-3051530	AT3G09922	31.7363	94.4071	1.57276	5e-05	0.00985054	up	820152	-	3:3050989-3051530	IPS1	protein_coding	protein ED BY PHOSPHATE STARVATION1
XLOC_014097	3:5814422-5816651	AT3G17050	0.353533	1.23322	1.80251	0.02085	0.485035	up	3768842	-	3:5814748-5816592	-	transposable_element	transposable-element-gene
XLOC_014594	3:9192540-9193385	AT3G25240	0.160843	1.59817	3.3127	0.04525	0.65665	up	822118	Q9LSF2	3:9192540-9193385	-	protein_coding	sulfate/thiosulfate import ATP-binding protein
XLOC_014648	3:9589282-9591179	AT3G26200	0.44421	1.24011	1.48115	0.001	0.094401	up	822221	Q9LTM1	3:9589282-9591179	CYP71B22	protein_coding	cytochrome P450 71B22
XLOC_014739	3:10373251-10376461	AT3G27940	0.424794	1.35494	1.67339	0.0247	0.526072	up	822418	Q9LIJ0	3:10373251-10376461	LBD26	protein_coding	LOB domain-containing protein 26
XLOC_014771	3:10620579-10623334	AT3G28370	0.361759	0.879487	1.28163	0.0276	0.551501	up	822466	F4IZ28	3:10620627-10623259	-	protein_coding	spindle assembly checkpoint component
XLOC_014915	3:11956538-11959098	AT3G30340	0.406472	0.923077	1.18329	0.02685	0.543548	up	822735	Q9LI65	3:11956601-11959098	UMAMIT32	protein_coding	nodulin MtN21-like transporter family protein
XLOC_015477	3:16892756-16893900	AT3G45960	0.229457	0.768353	1.74355	0.0269	0.543548	up	823739	B9DH60,Q9LZT5	3:16892756-16893900	EXLA3	protein_coding	expansin-like A3
XLOC_015558	3:17457795-17458570	AT3G47380	1.31272	4.11931	1.64984	0.0002	0.0287698	up	823892	Q9STY5	3:17457795-17458570	ATPMEI11	protein_coding	Pectin methylesterase inhibitor that is involved in resistance to Botrytis cinerea. Affects PME activity during infection to prevent disease.
XLOC_015698	3:18481237-18481722	AT3G49820	0.315104	1.44053	2.1927	0.01695	0.442708	up	824144	Q9M2X6	3:18481237-18481722	-	protein_coding	hypothetical protein
XLOC_016383	3:23313053-23315055	AT3G63088	3.73948	51.4717	3.78287	5e-05	0.00985054	up	5008105	Q6IM87	3:23313053-23313199|3:23313428-23314989	RTFL14	protein_coding|protein_coding	protein ROTUNDIFOLIA like 14|ubiquitin carboxyl-terminal hydrolase family protein
XLOC_016580	3:1105963-1108069	AT3G04210	1.45557	3.48197	1.25832	5e-05	0.00985054	up	819576	Q8H1N6	3:1105963-1108069	TN13	protein_coding	TN13 is a TIR-NBS protein involved in immune response
XLOC_017474	3:7140300-7141271	AT3G20470	10.5248	23.8082	1.17767	5e-05	0.00985054	up	3768804	Q9LTP5	3:7140440-7141228	GRP5,GRP-5	protein_coding	glycine-rich protein 5
XLOC_017599	3:8032959-8035809	AT3G22740	0.204044	1.0291	2.33443	0.00255	0.157743	up	821845	Q8LAX0	3:8032959-8035809	HMT3	protein_coding	homocysteine S-methyltransferase 3
XLOC_018397	3:14749400-14750294	AT3G42658	3.10551	8.34085	1.42536	5e-05	0.00985054	up	5008056	-	3:14749400-14750294	SADHU3-2	transposable_element	pseudo
XLOC_018822	3:18142863-18144163	AT3G48940	1.90463	4.70014	1.3032	0.0083	0.308274	up	824055	Q9SMT2	3:18142863-18144163	-	protein_coding	Remorin family protein
XLOC_018971	3:19056810-19060056	AT3G51340	0.304115	0.909699	1.58078	0.00115	0.1037	up	824297	F4J3B9	3:19057013-19060036	-	protein_coding	Eukaryotic aspartyl protease family protein
XLOC_018974	3:19073149-19074748	AT3G51380	0.671645	1.38909	1.04837	0.04825	0.674272	up	824301	Q9SD11	3:19074036-19074426	IQD20	protein_coding	protein IQ-domain 20
XLOC_019078	3:19730978-19731423	AT3G53232	1.13192	3.08421	1.44613	0.04335	0.650184	up	2745963	Q8LBB5	3:19730978-19731423	RTFL1	protein_coding	protein rotundifolia like 1
XLOC_019399	3:21802805-21805214	AT3G59010	0.498982	1.12792	1.17661	0.00315	0.184769	up	825070	Q9LYT5	3:21802805-21805214	PME61,PME35	protein_coding	pectinesterase 35
XLOC_019447	3:22139551-22140320	AT3G59930	13.8365	29.5554	1.09495	5e-05	0.00985054	up	825163	Q94JR6	3:22139551-22140320	-	protein_coding	Encodes a defensin-like (DEFL) family protein.
XLOC_019500	3:22521446-22523700	AT3G60940	0.55525	1.12349	1.01678	0.0363	0.610606	up	825265	Q9LEX7	3:22521446-22523700	-	protein_coding	Putative endonuclease or glycosyl hydrolase
XLOC_019802	4:1032413-1035037	AT4G02330	5.73162	11.4982	1.0044	5e-05	0.00985054	up	828064	Q8RXK7	4:1032413-1035037	ATPMEPCRB,PME41	protein_coding	Probable pectinesterase/pectinesterase inhibitor 41
XLOC_020666	4:8107337-8108307	AT4G14060	2.31057	5.22177	1.17629	0.0021	0.144176	up	827042	O23267	4:8107337-8108307	-	protein_coding	Polyketide cyclase/dehydrase and lipid transport superfamily protein
XLOC_020939	4:10211869-10212421	AT4G18510	12.797	30.5483	1.25529	5e-05	0.00985054	up	827583	O49519	4:10211869-10212421	CLE2	protein_coding	CLE2, putative ligand, member of large gene family homologous to Clavata3
XLOC_021090	4:11325001-11326945	AT4G21250	1.2452	2.97329	1.25568	5e-05	0.00985054	up	827874	F4JIP9	4:11325002-11326783	-	protein_coding	Sulfite exporter TauE/SafE family protein
XLOC_021170	4:11911561-11912672	AT4G22640	2.58639	6.17262	1.25494	0.0004	0.0470779	up	828360	Q9SUV7	4:11911600-11912107	-	protein_coding	LTPG protein
XLOC_021358	4:13275307-13277188	AT4G26200	0.358383	0.72582	1.01811	0.03645	0.611153	up	828726	Q9STR4	4:13275307-13277188	ACS7	protein_coding	Member of a family of proteins in Arabidopsis that encode 1-Amino-cyclopropane-1-carboxylate synthase
XLOC_021500	4:14166269-14166928	AT4G28703	1.63515	3.89823	1.25339	0.01145	0.368264	up	828989	Q8LAH4	4:14166269-14166928	-	protein_coding	RmlC-like cupins superfamily protein
XLOC_021605	4:14954320-14954968	AT4G30650	12.6792	25.389	1.00173	5e-05	0.00985054	up	829188	C0SVK6,Q9M095	4:14954320-14954968	-	protein_coding	Low temperature and salt responsive protein family
XLOC_021816	4:16458068-16460652	AT4G34420	0.34338	0.926284	1.43165	0.00525	0.248002	up	829593	F4JKP9	4:16458068-16460652	-	protein_coding	P-loop containing nucleoside triphosphate hydrolase family protein
XLOC_022061	4:18304649-18308911	AT4G39370	4.02005	387.023	6.58906	5e-05	0.00985054	up	830092	Q9FPS0	4:18306135-18308842	UBP27	protein_coding	ubiquitin carboxyl-terminal hydrolase 27
XLOC_022908	4:6826559-6833575	AT4G11200	9.57421	20.1763	1.07544	0.00085	0.0837296	up	826722	-	4:6827758-6829496	-	transposable_element	transposabl-element-gene
XLOC_023130	4:8271464-8273765	AT4G14365	0.576653	1.84984	1.68162	0.00045	0.0519506	up	827080	Q9FPH0	4:8271464-8273765	XBAT34	protein_coding	hypothetical protein
XLOC_023255	4:9315830-9317196	AT4G16540	1.00425	2.38508	1.24792	0.00285	0.169922	up	827353	O23498	4:9316023-9317153	-	protein_coding	Heat shock protein HSP20/alpha crystallin family
XLOC_023261	4:9354321-9355287	AT4G16610	0.842319	1.69769	1.01114	0.01965	0.473612	up	827362	O23504	4:9354321-9355287	-	protein_coding	C2H2-like zinc finger protein
XLOC_023388	4:10263969-10265439	AT4G18650	0.262376	1.16915	2.15576	0.0237	0.512604	up	827599	Q84JC2	4:10263969-10265439	DOGL4	protein_coding	A maternally expressed imprinted gene in the endosperm. It's expression is positively regulated by ROS1.
XLOC_023563	4:11711314-11714228	AT4G22110	0.427857	0.908241	1.08595	0.0158	0.42552	up	828300	Q0V7W6	4:11711314-11714228	-	protein_coding	GroES-like zinc-binding dehydrogenase family protein
XLOC_023701	4:12670965-12674072	AT4G24540	0.54623	1.46375	1.42209	0.0069	0.284233	up	828556	O82794	4:12670965-12674072	AGL24	protein_coding	MADS-box protein AGL24
XLOC_023749	4:13014944-13016232	AT4G25470	1.34873	2.77563	1.04121	0.00535	0.248002	up	828651	B2BIW9,Q9SYS6	4:13015277-13016220	CBF2,DREB1C	protein_coding	dehydration-responsive element-binding protein 1C
XLOC_024677	5:894553-895517	AT5G03545	164.539	345.623	1.07077	5e-05	0.00985054	up	831795	Q9LZD2	5:894706-895400	AT4	protein_coding	hypothetical protein
XLOC_024709	5:1120003-1122144	AT5G04120	5.81726	12.5076	1.10439	0.02675	0.543547	up	830290	F4KI56	5:1120003-1121775	IPSP	protein_coding	phosphoglycerate mutase-like protein
XLOC_025709	5:8749727-8751636	AT5G25250	0.646213	1.40854	1.12412	0.0039	0.211007	up	832596	Q501E6	5:8749727-8751636	FLOT1	protein_coding	Flotillin-like protein 1
XLOC_025877	5:10024813-10025382	AT5G28010	1.47801	3.5228	1.25306	0.0234	0.510716	up	832871	F4K5S5	5:10024813-10025382	-	protein_coding	Polyketide cyclase/dehydrase and lipid transport superfamily protein
XLOC_026275	5:13689817-13690966	AT5G35490	4.25554	8.57794	1.01129	0.0005	0.0555982	up	833513	Q52K94	5:13689817-13690548	ATMRU1	protein_coding	Encodes MRU1 (mto 1 responding up)
XLOC_026301	5:13908398-13910225	AT5G35738	1.27947	6.00089	2.22963	0.00035	0.0431548	up	3771296	-	5:13909371-13909688	-	pseudogene	pseudogene of zinc-dependent activator protein-1
XLOC_026320	5:14088449-14090094	AT5G35935	1.71145	3.87082	1.17742	0.00135	0.113808	up	3771313	-	5:14083388-14089891	-	transposable_element	transposable-element-gene
XLOC_026530	5:15883179-15885923	AT5G39670	1.21776	2.63773	1.11507	0.0292	0.561241	up	833963	Q93Z27	5:15883179-15884067	CML45	protein_coding	putative calcium-binding protein CML45
XLOC_026759	5:17415772-17417798	AT5G43370	8.63361	22.4252	1.37708	0.00815	0.305204	up	834355	Q96243	5:17415772-17417798	PHT1;2,PHT1-2	protein_coding	phosphate transporter Pht1;2
XLOC_026835	5:17958409-17962173	AT5G44568	0.726005	2.10571	1.53626	0.0054	0.248194	up	5008297	Q570K8	5:17961201-17962202	STMP10	protein_coding	Secreted peptide which functions in plant growth and pathogen defense.
XLOC_026993	5:19207099-19208822	AT5G47330	0.577203	1.41889	1.29762	0.0079	0.301447	up	834780	Q9LVS6	5:19207099-19208822	-	protein_coding	alpha/beta-Hydrolases superfamily protein
XLOC_027096	5:20023456-20030361	AT5G49370	0.662638	1.53885	1.21556	0.01245	0.381821	up	83499	F4K4U3	5:20023456-20024530|5:20025565-20027078|5:20027340-20030361	-	protein_coding|protein_coding|protein_coding	Pleckstrin homology (PH) domain-containing protein-like protein
XLOC_027229	5:21039641-21041038	AT5G51790	1.44477	3.65303	1.33825	0.0021	0.144176	up	835253	Q9FLI0	5:21039762-21040594	BHLH120	protein_coding	transcription factor bHLH120
XLOC_027755	5:24608724-24610304	AT5G61160	0.32156	0.730521	1.18384	0.01955	0.473089	up	836237	Q9FNP9	5:24608724-24610304	AACT1	protein_coding	anthocyanin 5-aromatic acyltransferase 1
XLOC_027886	5:25485692-25486062	AT5G63660	0	43.1125	inf	0.0013	0.112202	up	836486	Q9FFP8	5:25485692-25486062	PDF2.5	protein_coding	defensin-like protein 6
XLOC_027973	5:26030100-26031003	AT5G65158	0.435241	1.44742	1.73359	0.01185	0.374183	up	3771559	Q2V2V3	5:26030100-26031003	PLAT3	protein_coding	Lipase/lipooxygenase, PLAT/LH2 family protein
XLOC_028023	5:26419347-26423240	AT5G66060|AT5G66070	33.5043	1339.34	5.32103	5e-05	0.00985054	up	836738|836739	F4JZ24|Q9FKX5	5:26419481-26421594|5:26421855-26423240	ATL27	protein_coding|protein_coding	RING/U-box superfamily protein
XLOC_029223	5:8097985-8108635	AT5G23980|AT5G23990	24.7181	50.4068	1.02805	5e-05	0.00985054	up	832463|832464	Q8W110|Q9FLW2	5:8098052-8101323|5:8105565-8108590	FRO4	protein_coding|protein_coding	ferric reduction oxidase 4
XLOC_029232	5:8153115-8154709	AT5G24110	0.270517	0.675503	1.32024	0.03225	0.588379	up	832476	Q9FL62	5:8153115-8154709	WRKY30	protein_coding	WRKY DNA-binding protein 30
XLOC_029275	5:8507590-8508957	AT5G24780	0.923771	2.35569	1.35055	0.00115	0.1037	up	832547	O49195	5:8507590-8508957	VSP1	protein_coding	acid phosphatase VSP1
XLOC_029938	5:14565813-14566244	AT5G36925	0	1.91041	inf	0.00135	0.113808	up	833661	Q8GWS2	5:14565813-14566244	ARACIN1	protein_coding	hypothetical protein
XLOC_029950	5:14652638-14654112	AT5G37072	0.578415	1.3044	1.17321	0.02955	0.566167	up	5008280	-	5:14652750-14653818	-	pseudogene	pseudogene of Ribosomal protein S4 (RPS4A) family protein
XLOC_030207	5:16632086-16633896	AT5G41590	0.309602	1.23749	1.99893	0.01955	0.473089	up	834161	A0MFL4	5:16632086-16633896	-	protein_coding	LURP-one-like protein
XLOC_030246	5:16942576-16943366	AT5G42380	0.278965	0.912598	1.70989	0.04375	0.650184	up	834244	Q9FIH9	5:16942576-16943366	CML37	protein_coding	calcium-binding protein CML37
XLOC_030501	5:18779796-18780205	AT5G46295	1.71194	5.0855	1.57075	0.0232	0.50908	up	834672	Q3E8F8	5:18779796-18780205	-	protein_coding	transmembrane protein
XLOC_030613	5:19627712-19629163	AT5G48430	3.61651	7.57719	1.06707	5e-05	0.00985054	up	834898	Q9LV70	5:19627712-19629163	-	protein_coding	Eukaryotic aspartyl protease family protein
XLOC_030760	5:20800584-20801416	AT5G51190	2.48806	6.5681	1.40046	5e-05	0.00985054	up	835193	Q8VY90	5:20800584-20801416	ERF105	protein_coding	ethylene-responsive transcription factor ERF105
XLOC_031082	5:23286237-23287571	AT5G57500	0.418837	0.89717	1.09899	0.0388	0.628892	up	835854	Q9FKM1	5:23286237-23287571	-	protein_coding	Galactosyltransferase family protein
XLOC_031487	5:26095147-26095771	AT5G65300	2.52092	5.53429	1.13445	0.0039	0.211007	up	836655	Q9FKQ7	5:26095147-26095771	-	protein_coding	hypothetical protein
XLOC_031628	Mt:11918-12241	ATMG00030	9.5813	29.9984	1.64659	0.0015	0.118207	up	3371337	P93276	Mt:11918-12241	ORF107A	protein_coding	hypothetical protein
Down-regulated genes in 35S::SRAS1.1
Tracking_id	tracking_pos	ref_gene	WT	35S::SRAS6.1	log2(fold_change)	p-val	q-val	track	entrez_id	uniprot_id	ref_pos	symbol	gene_type	description
XLOC_000037	1:209293-213079	AT1G01580	4.27296	1.55783	-1.45569	5e-05	0.00985054	down	839411	ATFRO2	1:209395-213041	FRO2	protein_coding	Encodes the low-iron-inducible ferric chelate reductase responsible for reduction of iron at the root surface.
XLOC_000479	1:3465926-3469432	AT1G10520	1.19174	0.528125	-1.17412	0.00485	0.235674	down	837592	ATPOL	1:3465964-3469248	-	protein_coding	Encodes a homolog of the mammalian DNA polymerase lambda that is involved in the repair of UV-B induced DNA damage.
XLOC_000564	1:4021825-4023292	AT1G11915	0.939728	0.29633	-1.66504	0.0112	0.364452	down	837741	-	1:4021825-4023292	-	protein_coding	wall-associated receptor kinase galacturonan-binding protein
XLOC_000647	1:4597627-4598911	AT1G13400	1.02874	0.27553	-1.90059	0.0296	0.566526	down	837900	JAGGED-LIKE, JGL, NUB, NUBBIN	1:4597627-4598911	NUB,JGL	protein_coding	Along with JAG, it is involved in stamen and carpel development.
XLOC_000859	1:5920774-5921415	AT1G17285	3.27445	1.46674	-1.15864	0.0249	0.527234	down	2745753	-	1:5920774-5921415	-	protein_coding	hypothetical protein
XLOC_001477	1:10319744-10320402	AT1G29490	4.08449	1.86017	-1.13472	0.0064	0.273585	down	839826	SAUR68	1:10319744-10320402	SAUR68	protein_coding	SAUR-like auxin-responsive protein family
XLOC_002149	1:16577606-16595542	AT1G43800	12.9601	4.02151	-1.68827	5e-05	0.00985054	down	840977	AAD6	1:16577610-16579722	S-ACP-DES6	protein_coding	Plant stearoyl-acyl-carrier-protein desaturase family protein
XLOC_002686	1:20517057-20517534	AT1G55010	44.9126	19.3773	-1.21275	0.009	0.32625	down	841943	PDF1.5	1:20517078-20517403	PDF1.5	protein_coding	Predicted to encode a PR (pathogenesis-related) protein.
XLOC_003038	1:22824440-22826774	AT1G61800	5.58914	1.47807	-1.91892	5e-05	0.00985054	down	842477	GPT2	1:22824440-22826774	GPT2	protein_coding	glucose-6-phosphate/phosphate translocator 2
XLOC_003864	1:28975171-28978080	AT1G77120	24.2568	7.05936	-1.78078	0.0001	0.0172619	down	844047	ADH1	1:28975394-28977417	ADH1	protein_coding	Catalyzes the reduction of acetaldehyde using NADH as reductant.
XLOC_004082	1:232841-237817	AT1G01650	10.7105	4.35412	-1.29857	5e-05	0.00985054	down	839499	ATSPPL4	1:232841-237817	SPPL4	protein_coding	signal peptide peptidase-like 4
XLOC_004251	1:1375961-1379185	AT1G04880	1.05882	0.513612	-1.04371	0.01445	0.407954	down	839388	HMGB15	1:1375961-1379185	HMGB15	protein_coding	Encodes a ARID-HMG DNA-binding protein that functions in pollen tube growth through the regulation of gene expression by interacting with the transcription factors AGL66 and AGL104.
XLOC_004830	1:5181966-5183411	AT1G15050	3.28736	1.57666	-1.06006	0.026	0.537763	down	838070	IAA34	1:5182256-5183243	IAA34	protein_coding	auxin-responsive protein IAA34
XLOC_006566	1:19963047-19964712	AT1G53480	31.4803	1.0342	-4.92786	0.01745	0.446095	down	841783	MRD1	1:19963047-19964712	MRD1	protein_coding	Encodes MRD1 (mto 1 responding down).
XLOC_006809	1:21771935-21773365	AT1G58725	1.83151	0.566934	-1.69178	0.00325	0.188802	down	842223	-	1:21771935-21773365	-	protein_coding	GDSL-motif esterase/acyltransferase/lipase.
XLOC_006820	1:21844451-21845881	AT1G59406	0.964473	0.24531	-1.97513	0.0174	0.446075	down	842238	-	1:21844451-21845881	-	protein_coding	GDSL-motif esterase/acyltransferase/lipase.
XLOC_007205	1:24605671-24606537	AT1G66100	17.5495	7.20192	-1.28497	5e-05	0.00985054	down	842924	-	1:24605671-24606537	-	protein_coding	Predicted to encode a PR (pathogenesis-related) protein.
XLOC_007743	1:28689746-28691634	AT1G76470	1.35265	0.520941	-1.3766	0.0017	0.126281	down	843980	-	1:28689770-28691449	-	protein_coding	NAD(P)-binding Rossmann-fold superfamily protein
XLOC_007764	1:28914284-28915088	AT1G76952	2.85717	1.03559	-1.46413	0.0084	0.310714	down	5007852	IDL5	1:28914284-28914952	IDL5	protein_coding	NAD(P)-binding Rossmann-fold superfamily protein.
XLOC_007794	1:29081904-29084285	AT1G77390	1.05881	0.445681	-1.24836	0.0077	0.297575	down	844075	CYCA1;2,CYCA1-2	1:29081904-29084285	CYCA1;2,CYCA1-2	protein_coding	Encodes a core cell cycle gene involved in meiosis II during microsporogenesis.
XLOC_008280	2:2327913-2329666	AT2G06000	1.89005	0.245135	-2.94677	0.04905	0.676759	down	815153	-	2:2327386-2329691	-	protein_coding	Pentatricopeptide repeat (PPR) superfamily protein
XLOC_009841	2:14248216-14251942	AT2G33680	0.830605	0.314526	-1.40098	0.00065	0.0684956	down	817933	RID4	2:14249608-14251791	PCMP-E19	protein_coding	Tetratricopeptide repeat (TPR)-like superfamily protein
XLOC_010180	2:16637677-16639308	AT2G39855	1.08264	0.473804	-1.19219	0.03985	0.63247	down	818573	-	2:16637677-16639308	-	protein_coding	hypothetical protein
XLOC_010627	2:19603339-19603650	AT2G47870	3.479	0	-inf	0.02285	0.506661	down	819399	ROXY5	2:19603339-19603650	GRXC12	protein_coding	Encodes a member of the CC-type glutaredoxin (ROXY) family that has been shown to interact with the transcription factor TGA2 and suppress ORA59 promoter activity.
XLOC_010628	2:19605040-19605671	AT2G47880	8.15677	3.03589	-1.42588	0.00015	0.0234375	down	819400	CEPD2	2:19605040-19605671	GRXC13	protein_coding	Encodes a member of the CC-type glutaredoxin (ROXY) family.
XLOC_012185	2:12236615-12239124	AT2G28560	0.787201	0.368849	-1.0937	0.0193	0.471445	down	817404	RAD51B	2:12236615-12239124	RAD51B	protein_coding	Encodes a protein of the RAD51B family involved in double stranded DNA repair.
XLOC_012192	2:12306890-12308628	AT2G28690	1.32873	0.634067	-1.06734	0.02065	0.483568	down	817418	-	2:12306890-12308628	-	protein_coding	TOX high mobility group box protein
XLOC_012222	2:12539590-12542389	AT2G29170	2.53514	1.031	-1.29803	0.034	0.600084	down	817466	-	2:12541864-12542282	-	protein_coding	NAD(P)-binding Rossmann-fold superfamily protein
XLOC_012429	2:14021623-14031164	AT2G33070	1.98711	0.90413	-1.13607	0.04535	0.657248	down	817869	NSP2	2:14028282-14031164	NSP2	protein_coding	Encodes a nitrile-specifier protein NSP2.
XLOC_012535	2:14744037-14745961	AT2G34960	2.79041	1.31064	-1.0902	0.01515	0.419227	down	818060	CAT5	2:14744037-14745961	CAT5	protein_coding	Encodes a member of the cationic amino acid transporter (CAT) subfamily of amino acid polyamine choline transporters.
XLOC_013272	3:129138-130749	AT3G01345	3.69383	0.399062	-3.21044	5e-05	0.00985054	down	2745868	-	3:129138-130749	-	protein_coding	Expressed protein
XLOC_014138	3:6064379-6065813	AT3G17730	2.23026	1.03053	-1.11382	0.01875	0.465539	down	821041	NAC057	3:6064379-6065813	NAC057,anac057	protein_coding	NAC domain containing protein 57
XLOC_014284	3:7047581-7051356	AT3G20200	1.12364	0.556029	-1.01495	0.00195	0.139149	down	821564	-	3:7047581-7051342	-	protein_coding	kinase with adenine nucleotide alpha hydrolases-like domain-containing protein
XLOC_017546	3:7652487-7656011	AT3G21720	62.723	7.6671	-3.03224	5e-05	0.00985054	down	821726	ICL	3:7652487-7656011	ICL	protein_coding	Encodes a glyoxylate cycle enzyme isocitrate lyase (ICL) involved in salt tolerance.
XLOC_018080	3:11758168-11761096	AT3G30122	1.61311	0.6461	-1.32001	0.00035	0.0431548	down	3769059	-	3:11758491-11760858	-	pseudogene	pseudogene similar to peptide chain release factor protein
XLOC_018800	3:17957098-17959124	AT3G48480	1.28759	0.429249	-1.58478	0.04315	0.650184	down	824007	FUG1	3:17957098-17959124	-	protein_coding	Cysteine proteinases superfamily protein
XLOC_019338	3:21532813-21534089	AT3G58150	0.654094	0.169698	-1.94653	0.04035	0.635951	down	824984	-	3:21532813-21534089	-	protein_coding	Optic atrophy 3 protein (OPA3)
XLOC_019469	3:22281679-22285120	AT3G60286	1.95712	0.797384	-1.29538	0.0401	0.634771	down	6240436	-	3:22281741-22282248	-	protein_coding	This gene encodes a small protein and has either evidence of transcription or purifying selection.
XLOC_019949	4:2036511-2040297	AT4G04223	14.6656	4.49743	-1.70526	5e-05	0.00985054	down	5008122	-	4:2036511-2037816	-	ncRNA	ncRNA
XLOC_021003	4:10707426-10709015	AT4G19690	20.2369	4.28391	-2.23999	5e-05	0.00985054	down	827713	IRT1	4:10707426-10709015	IRT1	protein_coding	The gene encodes Fe2+ transporter protein.
XLOC_021263	4:12623536-12626432	AT4G24415	2.06054	0.889885	-1.21133	0.00535	0.248002	down	5008161	MIR824A	4:12623536-12626432	MIR824A	miRNA	Encodes a microRNA that targets AGL16.
XLOC_021422	4:13705341-13706668	AT4G27400	4.74181	2.30604	-1.04002	0.0005	0.0555982	down	828848	-	4:13705341-13706668	-	protein_coding	late embryogenesis abundant protein-like protein
XLOC_021674	4:15451988-15454160	AT4G31940	2.59404	0.368504	-2.81545	5e-05	0.00985054	down	829324	CYP82C4	4:15451988-15454160	CYP82C4	protein_coding	The gene encodes a cytochrome P450 enzyme, CYP82C.
XLOC_022235	4:875901-879741	AT4G02005	1.47151	0.533119	-1.46477	0.0204	0.481445	down	5008113	-	4:876908-879741	-	ncRNA	ncRNA
XLOC_023057	4:7796824-7802251	AT4G13420	1.78235	0.543914	-1.71234	5e-05	0.00985054	down	826973	HAK5,POT5	4:7796850-7802251	HAK5,POT5	protein_coding	Encodes a protein of the KUP/HAK/KT potassium channel class that is upregulated in the roots by K levels.
XLOC_023447	4:10730062-10731816	AT4G19720	1.03557	0.417863	-1.30932	0.006	0.265244	down	827716	-	4:10730363-10731750	-	protein_coding	Glycosyl hydrolase family protein with chitinase insertion domain-containing protein
XLOC_023617	4:12004768-12006209	AT4G22880	1.10317	0.535642	-1.04231	0.01825	0.455622	down	828387	LDOX	4:12004768-12006209	LDOX	protein_coding	encodes leucoanthocyanidin dioxygenase, which is involved in proanthocyanin biosynthesis.
XLOC_024158	4:15952289-15954771	AT4G33070	5.77205	2.74788	-1.07077	5e-05	0.00985054	down	829444	PDC1	4:15952289-15954771	PDC1	protein_coding	Thiamine pyrophosphate dependent pyruvate decarboxylase family protein
XLOC_024491	4:18329094-18330126	AT4G39403	8.1276	0.655196	-3.63283	0.01805	0.453753	down	3770598	PLS	4:18329094-18329699	PLS	protein_coding	Encodes a 36 amino acid polypeptide that is necessary for correct responses to cytokinins and auxins, correct cell expansion in the root, and for vascular patterning in the leaf.
XLOC_024630	5:630717-632683	AT5G02780	1.26756	0.563643	-1.16921	0.01375	0.401966	down	831800	GSTL1	5:630876-632683	GSTL1	protein_coding	Encodes a member of the lambda family of glutathione transferases.
XLOC_024928	5:2619142-2619555	AT5G08141	1.01937	0	-inf	0.0015	0.118207	down	830710	ATbZIP75	5:2619142-2619555	AtbZIP75	protein_coding	basic leucine-zipper 75
XLOC_025338	5:5658460-5659386	AT5G17220	2.17254	1.07092	-1.02054	0.0252	0.532158	down	831586	GSTF12	5:5658460-5659386	GSTF12	protein_coding	Encodes glutathione transferase belonging to the phi class of GSTs.
XLOC_025573	5:7489422-7490503	AT5G22555	0.769211	0	-inf	0.0002	0.0287698	down	832318	-	5:7489422-7490503	-	protein_coding	transmembrane protein
XLOC_026321	5:14090637-14093001	AT5G35940	3.49519	1.37642	-1.34445	5e-05	0.00985054	down	833584	JAL41	5:14090825-14092977	JAL41	protein_coding	Mannose-binding lectin superfamily protein
XLOC_026611	5:16424050-16424952	AT5G41010	107.209	0	-inf	0.00135	0.113808	down	834103	NRPB12	5:16424050-16424952	NRPB12	protein_coding	Non-catalytic subunit common to nuclear DNA-dependent RNA polymerases II, IV and V; homologous to budding yeast RPB12.
XLOC_027537	5:22974520-22975992	AT5G56810	0.99255	0.467145	-1.08727	0.02235	0.501354	down	835783	-	5:22974520-22975992	-	protein_coding	F-box/RNI-like/FBD-like domains-containing protein
XLOC_028073	5:26795742-26799246	AT5G67150	1.48863	0.65603	-1.18215	0.03405	0.600084	down	836850	-	5:26795771-26797312	-	protein_coding	HXXXD-type acyl-transferase family protein
XLOC_028193	5:724857-726494	AT5G03090	1.05539	0.28956	-1.86584	0.00545	0.248194	down	831803	-	5:725281-725962	-	protein_coding	Mto 1 responding down protein
XLOC_030268	5:17164141-17165918	AT5G42800	0.751382	0.190136	-1.98252	0.00925	0.330683	down	834291	DFR	5:17164141-17165918	DFRA	protein_coding	dihydroflavonol reductase.
XLOC_030413	5:18187630-18189431	AT5G45070	2.80298	1.28173	-1.12887	0.00035	0.0431548	down	834538	ATPP2-A8	5:18187630-18189431	PP2-A8,PP2A8	protein_coding	phloem protein 2-A8
