# Supplementary material for: Salt responsive alternative splicing of a RING finger E3 ligase modulates the salt stress tolerance by fine-tuning the balance of COP9 signalosome subunit 5A
Source: PLoS Genet. 2021 Nov 16;17(11):e1009898. doi: 10.1371/journal.pgen.1009898 (PMC8631661; doi:10.1371/journal.pgen.1009898)
Supplement: S2 Table — (XLSX) [file pgen.1009898.s010.xlsx]

## Sheet: SIAS
AFFY ID	AGI	Description	SORTING EFFECT	NACL EFFECT	Variants	AS location	Detailed	Publision
247125_at	SRAS1/At5g66070	zinc finger (C3HC4-type RING finger) family protein	0	up	2	CDS	Very Conserved	No
251857_at	At3g54770	RNA recognition motif (RRM)-containing protein	0	down	2	CDS	affects ABA-regulated seed germination of Arabidopsis.	No
260806_at	At1g78260	RNA recognition motif (RRM)-containing protein	0	down	2	CDS	Very Conserved	No
246018_at	At5g10695	similar to unknown protein [Arabidopsis thaliana] (TAIR:AT5G57123.1); similar to conserved hypothetical protein [Medicago truncatula] (GB:ABD28467.1); contains domain Glucocorticoid receptor-like (DNA-binding domain) (SSF57716)	0	up	2	CDS	Very Conserved	No
247431_at	At5g62520	SRO5 (SIMILAR TO RCD ONE 5); NAD+ ADP-ribosyltransferase	0	up	2	CDS	SRO5 and P5CDH, Cell 2005	Cell
247957_at	At5g57050	ABI2 (ABA INSENSITIVE 2); protein phosphatase type 2C	0	up	2	CDS		PJ 2009
250781_at	At5g05410	DREB2A (DRE-BINDING PROTEIN 2A); DNA binding / transcription factor/ transcriptional activator	0	up	2	CDS	Encodes a transcription factor that specifically binds to DRE/CRT cis elements (responsive to drought and low-temperature stress).	2006 2004	http://www.arabidopsis.org/servlets/TairObject?id=133192&type=gene
251039_at	At5g02020	similar to unknown protein [Arabidopsis thaliana] (TAIR:AT5G59080.1)	0	up	2	CDS	Encodes a protein involved in salt tolerance, names SIS (Salt Induced Serine rich).	No	http://www.arabidopsis.org/servlets/TairObject?id=137481&type=gene
251073_at	At5g01750	Identical to Protein At5g01750 [Arabidopsis Thaliana] (GB:Q9LZX1;GB:Q8LEK9); similar to unknown protein [Arabidopsis thaliana] (TAIR:AT3G11740.1); similar to Protein of unknown function DUF567 [Medicago truncatula] (GB:ABE88870.1); contains InterPro domai	0	up	2	CDS	Very Conserved	No	http://www.arabidopsis.org/servlets/TairObject?id=136958&type=gene
251259_at	At3g62260	protein phosphatase 2C, putative / PP2C, putative	0	up	2	CDS	Very Conserved	No	http://www.arabidopsis.org/servlets/TairObject?id=41087&type=gene
251494_at	At3g59350	serine/threonine protein kinase, putative	0	up	3	CDS	Protein kinase superfamily protein	No	http://www.arabidopsis.org/servlets/TairObject?id=38152&type=gene
252557_at	At3g45960	ATEXLA3 (ARABIDOPSIS THALIANA EXPANSIN-LIKE A3)	0	up	2	CDS	member of EXPANSIN-LIKE. Naming convention from the Expansin Working Group (Kende et al, 2004. Plant Mol Bio)	No	http://www.arabidopsis.org/servlets/TairObject?id=37455&type=gene
253104_at	At4g36010	pathogenesis-related thaumatin family protein	0	up	2	3'UTR
253485_at	At4g31800	WRKY18 (WRKY DNA-binding protein 18); transcription factor	0	up	2	CDS(too little)		2008
253693_at	At4g29670	thioredoxin family protein	1	up	2	CDS	Encodes a member of the thioredoxin family protein. Located in the chloroplast. Shows high activity towards the chloroplast 2-Cys peroxiredoxin A, and poor activity towards the chloroplast NADP-malate dehydrogenase.	2008	http://www.arabidopsis.org/servlets/TairObject?id=130758&type=gene
253872_at	At4g27410	RD26 (RESPONSIVE TO DESSICATION 26); transcription factor	0	up	3	CDS	Encodes a NAC transcription factor induced in response to dessication. It is localized to the nucleus and acts as a transcriptional activator in ABA-mediated dehydration response.	2006	http://www.arabidopsis.org/servlets/TairObject?id=129211&type=gene
254085_at	At4g24960	ATHVA22D (Arabidopsis thaliana HVA22 homologue D)	0	up	3	CDS	Homologous to a eukaryote specific ABA- and stress-inducible gene first isolated from barley.	2008 science	http://www.arabidopsis.org/servlets/TairObject?id=432363&type=gene
254158_at	At4g24380	hydrolase, acting on ester bonds	1	up	2	CDS	INVOLVED IN: 10-formyltetrahydrofolate biosynthetic process, folic acid and derivative biosynthetic proces	No	http://www.arabidopsis.org/servlets/TairObject?id=130941&type=gene
254839_at	At4g12400	stress-inducible protein, putative	0	up	2	CDS	Encodes one of the 36 carboxylate clamp (CC)-tetratricopeptide repeat (TPR) proteins (Prasad 2010, Pubmed ID: 20856808) with potential to interact with Hsp90/Hsp70 as co-chaperones.	2006 PJ	http://www.arabidopsis.org/servlets/TairObject?id=432561&type=gene
256299_at	At1g69530	ATEXPA1 (ARABIDOPSIS THALIANA EXPANSIN A1)	0	up	4	UTR and CDS	formation of nematode-induced syncytia in roots of Arabidopsis thaliana		http://www.arabidopsis.org/servlets/TairObject?id=27978&type=gene
256522_at	At1g66160	U-box domain-containing protein	0	up	2	CDS	FUNCTIONS IN: ubiquitin-protein ligase activity, binding; INVOLVED IN: response to chitin; LOCATED IN: ubiquitin ligase complex	2007	http://www.arabidopsis.org/servlets/TairObject?id=29091&type=gene
257022_at	At3g19580	AZF2 (ARABIDOPSIS ZINC-FINGER PROTEIN 2); nucleic acid binding / transcription factor/ zinc ion binding	0	up	2	3'UTR	mRNA levels are upregulated in response to ABA, high salt, and mild dessication. The protein is localized to the nucleus and acts as a transcriptional repressor.	No	http://www.arabidopsis.org/servlets/TairObject?id=39922&type=gene
257697_at	At3g12700	aspartyl protease family protein	0	up	2	CDS	an important regulatory function in chloroplasts that not only influences photosynthetic carbon metabolism but also plastid and nuclear gene expression.	No	http://www.arabidopsis.org/servlets/TairObject?id=39317&type=gene
258133_at	At3g24500	ATMBF1C/MBF1C (MULTIPROTEIN BRIDGING FACTOR 1C); DNA binding / transcription coactivator/ transcription factor	0	up	2	CDS	One of three genes in A. thaliana encoding multiprotein bridging factor 1, a highly conserved transcriptional coactivator. May serve as a bridging factor between a bZIP factor and TBP.	No	http://www.arabidopsis.org/servlets/TairObject?id=40020&type=gene
258792_at	At3g04640	glycine-rich protein	0	up	3	CDS and UTR	Very Conserved	No	http://www.arabidopsis.org/servlets/TairObject?id=38803&type=gene
258947_at	At3g01830	calmodulin-related protein, putative	0	up	2	CDS	Calcium-binding EF-hand family protein; FUNCTIONS IN: calcium ion binding	No	http://www.arabidopsis.org/servlets/TairObject?id=38345&type=gene
259037_at	At3g09350	armadillo/beta-catenin repeat family protein	1	up	3	UTR and CDS	Encodes one of the Arabidopsis orthologs of the human Hsp70-binding protein 1 (HspBP-1) and yeast Fes1p: Fes1A (AT3G09350), Fes1B (AT3G53800), Fes1C (AT5G02150). Fes1A is cytosolic and associates with cytosolic Hsp70. Mutants showed increased heat-sensitive phenotype suggestion the involvement of Fes1A in acquired thermotolerance. Does not have nucleotide exchange factor activity in vitro.	No	http://www.arabidopsis.org/servlets/TairObject?id=38564&type=gene
259516_at	At1g20450	ERD10/LTI45 (EARLY RESPONSIVE TO DEHYDRATION 10)	0	up	2	CDS (less)	Encodes a gene induced by low temperature and dehydration. Inhibits e.coli growth while overexpressed. Belongs to the dehydrin protein family, which contains highly conserved stretches of 7-17 residues that are repetitively scattered in their sequences, the K-, S-, Y- and lysine rich segments.	2013	http://www.arabidopsis.org/servlets/TairObject?id=31906&type=gene
259879_at	At1g76650	calcium-binding EF hand family protein	1	up	3	UTR and CDS	calmodulin-like 38 (CML38); FUNCTIONS IN: calcium ion binding; INVOLVED IN: response to wounding; LOCATED IN: plasma membrane	No	http://www.arabidopsis.org/servlets/TairObject?id=31239&type=gene
259922_at	At1g72770	HAB1 (HOMOLOGY TO ABI1); protein phosphatase type 2C	0	up	3	UTR and CDS	mutant has ABA hypersensitive inhibition of seed germination; Protein Phosphatase 2C; regulates the activation of the Snf1-related kinase OST1 by abscisic acid.	2005	http://www.arabidopsis.org/servlets/TairObject?id=31254&type=gene
261081_at	At1g07350	transformer serine/arginine-rich ribonucleoprotein, putative	0	up	2	CDS	Encodes a serine/arginine rich-like protein, SR45a. Involved in the regulation of stress-responsive alternative splicing.	2012	http://www.arabidopsis.org/servlets/TairObject?id=30399&type=gene
261476_at	At1g14480	protein binding	0	up	2	CDS	Ankyrin repeat family protein; CONTAINS InterPro DOMAIN/s: Ankyrin repeat-containing domain (InterPro:IPR020683), Ankyrin repeat (InterPro:IPR002110); BEST Arabidopsis thaliana protein match is: Ankyrin repeat family protein (TAIR:AT1G14500.1)	No	http://www.arabidopsis.org/servlets/TairObject?id=28908&type=gene
261581_at	At1g01140	CIPK9 (CBL-INTERACTING PROTEIN KINASE 9); kinase	0	up	3	CDS	CBL-INTERACTING PROTEIN KINASE 9, CIPK9, PKS6, PROTEIN KINASE 6, SNF1-RELATED PROTEIN KINASE 3.12, SNRK3.12	2012 PP 2010 PC	http://www.arabidopsis.org/servlets/TairObject?id=30746&type=locus
261938_at	At1g22510	zinc finger (C3HC4-type RING finger) family protein	0	up	2	CDS	FUNCTIONS IN: zinc ion binding; LOCATED IN: plasma membrane		http://www.arabidopsis.org/servlets/TairObject?id=28384&type=gene
262128_at	At1g52690	late embryogenesis abundant protein, putative / LEA protein, putative	0	up	2	UTR	Late embryogenesis abundant protein (LEA) family protein	Dynamic Histone Acetylation of Late Embryonic Genes during Seed Germination.	http://www.arabidopsis.org/servlets/TairObject?id=32027&type=gene
262635_at	At1g06570	PDS1 (PHYTOENE DESATURATION 1)	0	up	2	CDS	Mutation of the PDS1 locus disrupts the activity of p-hydroxyphenylpyruvate dioxygenase (HPPDase), the first committed step in the synthesis of both plastoquinone and tocopherols in plants.	2012	http://www.arabidopsis.org/servlets/TairObject?id=28322&type=gene
263265_at	At2g38820	similar to unknown protein [Arabidopsis thaliana] (TAIR:AT3G22970.1); similar to unknown protein [Oryza sativa (japonica cultivar-group)] (GB:AAP44687.1); similar to expressed protein [Oryza sativa (japonica cultivar-group)] (GB:AAT76408.1); similar to Os	0	up	2	CDS	Protein of unknown function (DUF506) ; CONTAINS InterPro DOMAIN/s: Protein of unknown function DUF506	No	http://www.arabidopsis.org/servlets/TairObject?id=32879&type=gene
263658_at	At1g04490	similar to unknown protein [Arabidopsis thaliana] (TAIR:AT2G33360.2); similar to Os03g0139200 [Oryza sativa (japonica cultivar-group)] (GB:NP_001048913.1); similar to Bromo adjacent re (GB:ABE92116.1); contains domain Transcriptional factor tubby, C-termi	0	up	2	CDS	Protein of unknown function (DUF3527); CONTAINS InterPro DOMAIN/s: Protein of unknown function DUF3527 (InterPro:IPR021916)	No	http://www.arabidopsis.org/servlets/TairObject?id=29708&type=gene
264758_at	At1g61340	F-box family protein	0	up	2	CDS	Encodes a F-box protein induced by various biotic or abiotic stress.	No	http://www.arabidopsis.org/servlets/TairObject?id=138013&type=gene
266327_at	At2g46680	ATHB-7 (ARABIDOPSIS THALIANA HOMEOBOX 7); transcription factor	0	up	2	UTR	encodes a putative transcription factor that contains a homeodomain closely linked to a leucine zipper motif. Transcript is detected in all tissues examined. Is transcriptionally regulated in an ABA-dependent manner and may act in a signal transduction pathway which mediates a drought response	2008	http://www.arabidopsis.org/servlets/TairObject?id=36368&type=gene
266841_at	At2g26150	ATHSFA2 (Arabidopsis thaliana heat shock transcription factor A2); DNA binding / transcription factor	0	up	2	CDS	member of Heat Stress Transcription Factor (Hsf) family. Involved in response to misfolded protein accumulation in the cytosol. Regulated by alternative splicing and non-sense-mediated decay.	2007	http://www.arabidopsis.org/servlets/TairObject?id=35484&type=gene

## Sheet: Sheet1
	比例分布
31	列1
9	0.738095
2	0.214286
	0.047619
